# Supplementary material for: Mechanism of immune escape mediated by receptor tyrosine kinase KIT in thyroid cancer
Source: Immun Inflamm Dis. 2023 Jul 12;11(7):e851. doi: 10.1002/iid3.851 (PMC10336654; doi:10.1002/iid3.851)
Supplement: Supplementary file 1 — Supplementary Table 1 [file IID3-11-e851-s001.txt]

symbol	logFC	ABSlogFC	AveExpr	t	P.Value	adj.P.Val	B
KIT	-3.149330822	3.149330822	1.086160955	-15.81588461	6.38E-08	7.04E-06	8.977641351
MET	3.097872619	3.097872619	4.074501879	25.57090467	8.88E-10	5.01E-07	13.20478087
IGF2	-2.74634139	2.74634139	4.529962122	-8.361989568	1.46E-05	0.000314206	3.22997998
DUSP6	2.724882328	2.724882328	5.71694394	9.153203977	6.96E-06	0.000192956	4.025807955
IL1RAP	2.560933122	2.560933122	0.038255261	7.165210817	5.02E-05	0.000768815	1.903566762
RASGRF1	2.453912126	2.453912126	-1.453021156	15.56019377	7.37E-08	7.70E-06	8.829736178
TGFB1	2.274714398	2.274714398	1.178342074	19.2799189	1.11E-08	2.11E-06	10.75856072
PDGFRA	-2.177267999	2.177267999	1.716895828	-7.499267425	3.51E-05	0.000601117	2.289864603
DUSP4	2.070253358	2.070253358	1.64618052	16.8693412	3.62E-08	4.67E-06	9.561204217
ANGPT1	1.960222085	1.960222085	0.401292089	18.33145004	1.73E-08	2.97E-06	10.30851056
JUN	-1.830429223	1.830429223	5.885374477	-7.184723192	4.92E-05	0.000758041	1.926491384
DUSP1	-1.812169928	1.812169928	6.955569762	-5.894184899	0.000222182	0.002359328	0.307064437
TGFBR1	1.796771413	1.796771413	-1.191859134	6.064402281	0.000179945	0.002022447	0.533169613
IGF1	-1.771575087	1.771575087	0.812403543	-6.18199106	0.0001559	0.00180691	0.687069768
RAC3	-1.72721473	1.72721473	2.825061071	-10.349154	2.49E-06	9.12E-05	5.123649109
RAC2	1.633937981	1.633937981	1.785707003	11.13213686	1.34E-06	5.83E-05	5.782376888
FAS	1.512288983	1.512288983	0.517384366	8.063557141	1.96E-05	0.000391816	2.913767531
ERBB3	1.459356198	1.459356198	0.064057408	10.87084264	1.64E-06	6.74E-05	5.567414188
INSR	1.450832272	1.450832272	3.634057674	7.813664121	2.53E-05	0.000470242	2.641779946
MAPK13	1.445205821	1.445205821	1.943003287	8.102154638	1.89E-05	0.000379919	2.955184768
RASGRP1	1.440047844	1.440047844	-0.706104036	9.663885685	4.43E-06	0.000139382	4.509113112
PTPRR	1.40587875	1.40587875	-1.892411484	6.395719923	0.000120666	0.001473065	0.96206674
SRF	-1.396589342	1.396589342	-0.514914362	-6.3130861	0.000133139	0.001592751	0.856462711
PRKCA	-1.371752964	1.371752964	0.232504449	-7.683319032	2.89E-05	0.000525044	2.497218178
EFNA4	1.320310969	1.320310969	1.530157449	8.580873421	1.18E-05	0.000273212	3.456164941
RPS6KA6	-1.30641598	1.30641598	-1.459947738	-7.391153889	3.93E-05	0.000650363	2.166266567
GADD45B	-1.282633101	1.282633101	4.301533464	-7.311789403	4.28E-05	0.000688647	2.074674272
HSPA2	-1.266935166	1.266935166	0.688441031	-6.56479431	9.89E-05	0.001272796	1.175357568
MAPK8IP2	-1.219367495	1.219367495	-1.4534079	-6.003735204	0.000193904	0.002143336	0.453036985
STMN1	1.198374857	1.198374857	2.426233248	6.865203767	7.01E-05	0.000977401	1.545300274
PGF	-1.185454071	1.185454071	5.509983866	-5.735528568	0.000271372	0.002750341	0.092731349
ECSIT	-1.16599216	1.16599216	3.341141468	-8.130810379	1.83E-05	0.000371309	2.985832885
NFATC1	-1.148544143	1.148544143	2.015615838	-5.174838334	0.00056568	0.004839969	-0.692934216
BDNF	1.141254875	1.141254875	-1.94704238	5.90651369	0.000218786	0.002341911	0.32357431
FLNA	1.13703683	1.13703683	3.24111531	5.184891196	0.000558062	0.004789237	-0.678457034
PDGFB	1.131099862	1.131099862	0.948293213	6.389141385	0.000121611	0.001481409	0.953692445
TGFBR2	-1.09700941	1.09700941	5.215230607	-5.301622905	0.000477266	0.004231962	-0.511398287
CACNB3	1.094114775	1.094114775	0.546011095	5.791006375	0.000252945	0.00260668	0.168073771
HSPA1A	-1.062669221	1.062669221	5.382656252	-5.235543459	0.000521322	0.004536812	-0.605730009
NGFR	1.039694755	1.039694755	0.087750739	6.638697505	9.08E-05	0.001194475	1.267428152
CACNA1B	-1.033714261	1.033714261	-1.574147301	-5.99402927	0.000196244	0.00216288	0.440170354
GADD45G	-1.031584238	1.031584238	1.591163533	-7.879351409	2.36E-05	0.000445919	2.713926191
MAP2K3	1.024165236	1.024165236	2.694048331	6.637836045	9.09E-05	0.001194475	1.266358949
